# Supplementary material for: Transcriptional regulation of the carbohydrate utilization network in Thermotoga maritima
Source: Front Microbiol. 2013 Aug 23;4:244. doi: 10.3389/fmicb.2013.00244 (PMC3750489; doi:10.3389/fmicb.2013.00244)
Supplement: Supplementary file 2 [file DataSheet1.XLS]

## Sheet: Funct.roles
Table S1. Repertoire of sugar utilization genes in Thermotoga maritima.
Locus tag	Gene	Function	Regulons	SEED Subset	Loc.*	3D structure	Exper. Evid.**	Cognate metabolite	Differential expression ***	PMID reference	Uniprot
TM0024	lamA	Laminarinase (EC 3.2.1.39)	BglR	CEL	E		EA	laminarin		9168619, 9387232	Q60039_THENE
TM0025	bglB	Beta-glucosidase (EC 3.2.1.21)	BglR	CEL	C		EA	PNP-beta-glucoside, laminaribiose		9387232	Q60038_THENE
TM0026	TM0026	Hypothetical protein TM0026, BglR regulon	BglR	CEL	M
TM0027	bglL	Beta-glucoside ABC transport system, ATP-binding protein 2	BglR	CEL	C
TM0028	bglK	Beta-glucoside ABC transport system, ATP-binding protein 1	BglR	CEL	C
TM0029	bglG	Beta-glucoside ABC transport system, permease protein 2	BglR	CEL	M
TM0030	bglF	Beta-glucoside ABC transport system, permease protein 1	BglR	CEL	M
TM0031	bglE	Beta-glucoside ABC transport system, sugar-binding protein	BglR	CEL	M		BA	cellobiose, laminaribiose		16461685
TM0032	bglR	Cellobiose-responsive regulator of beta-glucosides utilization, ROK family	BglR	CEL	C		GS	cellobiose, glucose		23209028
TM0055	aguA	Alpha-glucuronidase (EC 3.2.1.139)	XylR, KdgR	HEX, XYL	C				xylan, xylose	16237010
TM0056	xtpE	Xylan oligosaccharide ABC transporter, substrate-binding component	XylR, KdgR	HEX, XYL	M				xylan, xylose	16237010
TM0057	xtpL	Xylan oligosaccharide ABC transporter, ATP-binding protein 2	XylR, KdgR	HEX, XYL	C				xylan, xylose	16237010
TM0058	xtpK	Xylan oligosaccharide ABC transporter, ATP-binding protein 1	XylR, KdgR	HEX, XYL	C				xylan, xylose	16237010
TM0059	xtpG	Xylan oligosaccharide ABC transporter, permease component 2	XylR, KdgR	HEX, XYL	M				xylan, xylose	16237010
TM0060	xtpF	Xylan oligosaccharide ABC transporter, permease component 1	XylR, KdgR	HEX, XYL	M				xylan, xylose	16237010
TM0061	xynA	Endo-1,4-beta-xylanase A precursor (EC 3.2.1.8)	XylR, KdgR	HEX, XYL	E		EA	xylan		7783614	XYNA_THEMA
TM0062	cenC	Carbohydrate-binding, CenC domain protein	XylR, KdgR	HEX, XYL	E
TM0063	TM0063	Putative uncharacterized protein TM0063	KdgR	HEX	M
TM0064	uxaC	Uronate isomerase (EC 5.3.1.12)	KdgR	HEX	C	+	EA	glucuronate, galacturonate		22925190	UXAC_THEMA
TM0065	kdgR	Predicted 2-keto-3-deoxygluconate-responsive regulator of glucuronate utilization, IclR family	KdgR	HEX	C	+				11877432
TM0066	kdgA	2-dehydro-3-deoxyphosphogluconate aldolase (EC 4.1.2.14)	UxaR	HEX	C	+	EA	KDGP		11814840, 16403639
TM0067	kdgK	2-dehydro-3-deoxygluconate kinase (EC 2.7.1.45)	UxaR	HEX	C	+	EA	KDG		18004772; 22885293
TM0068	uxuB	D-mannonate oxidoreductase (EC 1.1.1.57)	UxaR	HEX	C		EA	D-mannonate		22925190
TM0069	uxuA	Mannonate dehydratase (EC 4.2.1.8)	UxaR	HEX	C
TM0070	xynB	Endo-1,4-beta-xylanase B ( EC 3.2.1.8 )	XylR, KdgR	HEX, XYL	E	+	EA	xylans		9113732	XYNB_THENE
TM0071	xloE	Xylose oligosaccharides ABC transporter, sugar-binding protein	XylR, KdgR	HEX, XYL	M		BA	xylobiose, xylotriose	xylan, xylose	16461685, 16237010
TM0072	xloF	Xylose oligosaccharides ABC transporter, permease protein 1	XylR, KdgR	HEX, XYL	M				xylan, xylose	16237010
TM0073	xloG	Xylose oligosaccharides ABC transporter, permease protein 2	XylR, KdgR	HEX, XYL	M				xylan, xylose	16237010
TM0074	xloK	Xylose oligosaccharides ABC transporter, ATP-binding protein 1	XylR, KdgR	HEX, XYL	C				xylan, xylose	16237010
TM0075	xloL	Xylose oligosaccharides ABC transporter, ATP-binding protein 2	XylR, KdgR	HEX, XYL	C				xylan, xylose	16237010
TM0076	xyl3	Beta-xylosidase (EC 3.2.1.37)	XylR, KdgR	HEX, XYL	C
TM0077	axeA	Acetyl xylan esterase (EC 3.1.1.41)	XylR, KdgR	HEX, XYL	C	+
TM0110	xylR	Xylose-responsive transcription regulator, ROK family	XylR	XYL	C		GS	D-xylose, D-glucose		23209028
TM0111	adhB	Iron-containing alcohol dehydrogenase	XylR	XYL	C
TM0112	xylF	Xylose ABC transporter, permease component	XylR	XYL	M
TM0113	xylU	Acetyl xylan esterase XylU (EC 3.1.1.41)	XylR	XYL	E
TM0114	xylE	Xylose ABC transporter, substrate-binding component	XylR	XYL	M		BA	D-xylose		16461685
TM0115	xylK	Xylose ABC transporter, ATP-binding component	XylR	XYL	C
TM0116	xylB	Xylulose kinase (EC 2.7.1.17)	XylR	XYL	C		EA	D-xylulose		22885293
TM0208	pyk	Pyruvate kinase (EC 2.7.1.40)	-	CCM	C	+	EA	phosphoenolpyruvate		12654928
TM0209	pfk	6-phosphofructokinase (EC 2.7.1.11)	-	CCM	C		EA	D-fructose 6-phosphate		11976749, 22885293
TM0273	fba	Fructose-bisphosphate aldolase class II (EC 4.1.2.13)	-	CCM	C
TM0275	araR	Transcriptional repressor of arabinoside utilization operon, GntR family	-	ARA	C
TM0276	araA	L-arabinose isomerase (EC 5.3.1.4)	AraR	ARA	C	+	EA	L-arabinose		12076797	ARAA_THEMA
TM0277	araE	Predicted alpha-arabinosides ABC transport system, substrate-binding protein	AraR	ARA	M
TM0278	araF	Predicted alpha-arabinosides ABC transport system, permease protein 1	AraR	ARA	M
TM0279	araG	Predicted alpha-arabinosides ABC transport system, permease protein 2	AraR	ARA	M
TM0280	TM0280	Putative glycosyl hydrolase of unknown function (DUF1680)	AraR	ARA	C
TM0281	abfA	Alpha-N-arabinofuranosidase (EC 3.2.1.55)	AraR	ARA	C
TM0282	araM	L-arabinose-specific 1-epimerase (mutarotase)	AraR	ARA	C
TM0283	araD	L-ribulose-5-phosphate 4-epimerase (EC 5.1.3.4)	AraR	ARA	C
TM0284	araB	alternative Ribulokinase (EC 2.7.1.16)	AraR	ARA	C		EA	L-ribulose		22885293
TM0285	araW	Predicted glycerol-1-phosphate dehydrogenase, arabinose operon	AraR	ARA	C
TM0295	tal	Transaldolase (EC 2.2.1.2)	-	CCM	C	+					TAL_THEMA
TM0296	scrK	Fructokinase (EC 2.7.1.4)	-	POL	C		EA	D-fructose		22885293
TM0297	ardH	D-arabitol dehydrogenase (EC 1.1.1.250)	-	POL	C		EA	arabitol		21347726
TM0298	mtlD	Thermostable mannitol dehydrogenase	-	POL	C		EA	mannitol		18719905
TM0299	gloR	Predicted xyloglucan oligosaccharide utilization regulator, LacI family	GloR, CelR	CEL	C
TM0300	gloE	Putative xyloglucan oligosaccharide ABC transport system, sugar-binding protein	GloR, CelR	CEL	M		BA	xyloglucan hepta-, octa-, nonasaccharides with beta-1,4- tetraglucosyl backbones		16461685
TM0301	gloF	Putative xyloglucan oligosaccharide ABC transport system, permease protein 1	GloR, CelR	CEL	M
TM0302	gloG	Putative xyloglucan oligosaccharide ABC transport system, permease protein 2	GloR, CelR	CEL	M
TM0303	gloK	Putative xyloglucan oligosaccharide ABC transport system, ATP-binding protein 1	GloR, CelR	CEL	C
TM0304	gloL	Putative xyloglucan oligosaccharide ABC transport system, ATP-binding protein 2	GloR, CelR	CEL	C
TM0305	cel74	Extracellular endo-1,4-glucanase	GloR, CelR	CEL	E
TM0306	fucA	Alpha-L-fucosidase (EC 3.2.1.51)	GloR, CelR	CEL	C	+	EA	p-nitrophenyl fucoside		14715651
TM0307	fucI	Putative L-fucose isomerase	GloR, CelR	CEL	C
TM0308	celQ	Putative alpha-glucosidase (EC 3.2.1.-)	CelR	CEL	C
TM0309	xtpN	Predicted xylose oligosaccharide ABC transporter, substrate-binding component	XylR	XYL	M				xylan	16237010
TM0310	bgaL	Beta-galactosidase (EC 3.2.1.23)	XylR	XYL	C
TM0312	TM0312	Predicted dehydrogenase in CelR regulon, COG0673	CelR	CEL	C	+
TM0313	TM0313	Predicted aldo/keto reductase in CelR regulon, COG4989	CelR	CEL	C
TM0322	uctP	Unknown carbohydrate transporter from TRAP family, substrate-binding component UctP	UctR	HSU2	M
TM0323	uctM	Unknown carbohydrate transporter from TRAP family, small transmembrane component UctM	UctR	HSU2	M
TM0324	uctQ	Unknown carbohydrate transporter from TRAP family, large transmembrane component UctQ	UctR	HSU2	M
TM0325	TM0325	Predicted sugar dehydrogenase TM0325	UctR	HSU2	C
TM0326	uctR	Unknown carbohydrate utilization transcriptional regulator UctR, RpiR family	UctR	HSU2	C
TM0327	TM0327	Phosphoglycerate dehydrogenase TM0327, putative	UctR	HSU2	C
TM0364	mgtA	4-alpha-glucanotransferase MgtA (EC 2.4.1.25)	-	MAL	C		EA	1,4-alpha-glucans		1628664
TM0392	treT	Trehalose synthase, nucleoside diphosphate glucose dependent	TreR	TRE	C					15364950; 18483808, 20888836	TRET_PYRHO
TM0393	treR	Regulator of trehalose utilization TreR, ROK family	TreR	TRE	C		GS	trehalose		23209028
TM0411	iolR	Regulator of myo-inositol utilization IolR, ROK family	IolR	INO	C		GS	-		23209028
TM0412	iolM	Inosose dehydrogenase	IolR	INO	C		EA	inosose		23441918
TM0413	iolN	Keto-inosose hydrolase	IolR	INO	C		EA	keto-inosose		23441918
TM0414	iolG	Myo-inositol 2-dehydrogenase 1 (EC 1.1.1.18)	IolR	INO	C		EA	myo-inositol		23441918
TM0415	iolK	Novel inositol-related kinase, PfkB family (EC 2.7.1.12)	IolR	INO	C	+
TM0416	iolO	5-keto-L-gluconate epimerase	IolR	INO	C	+	EA	5-keto-L-gluconate		23441918
TM0418	inoE	Myo-inositol-1-phosphate ABC transporter, periplasmic sugar-binding protein InoE	-	INO	M		BA	inositol-1-phosphate, inositol		16461685
TM0419	inoF	Myo-inositol-1-phosphate ABC transporter, permease protein InoF	-	INO	M
TM0420	inoG	Myo-inositol-1-phosphate ABC transporter, permease protein InoG	-	INO	M
TM0421	inoK	Myo-inositol-1-phosphate ABC transporter, ATP-binding protein InoK	-	INO	C
TM0422	inoL	Inositol-related sugar-phosphate epimerase	-	INO	C
TM0430	aguG	Alpha-1,4-digalacturonate ABC transporter, permease protein 2	UxaR	HEX	M
TM0431	aguF	Alpha-1,4-digalacturonate ABC transporter, permease protein 1	UxaR	HEX	M
TM0432	aguE	Alpha-1,4-digalacturonate ABC transporter, substrate-binding protein	UxaR	HEX	M		BA	alpha-1,4-digalacturonate		16461685
TM0433	pelA	Pectate lyase precursor (EC 4.2.2.2)	UxaR	HEX	E		EA	polygalacturonate		12443532
TM0434	agu4A	Alpha-glucuronidase (EC 3.2.1.139)	-	HEX	C		EA	glucuronate (pectin)		12062428
TM0435	TM0435	Putative methyl oligogalcturonate esterase	-	HEX	C
TM0436	aldH	Alcohol dehydrogenase, zinc-containing	UxaR	HEX	C
TM0437	pelB	Polygalacturonase (EC 3.2.1.15)	UxaR	HEX	C		EA	galacturonate oligosaccharide		16262687
TM0438	gnd	6-phosphogluconate dehydrogenase, decarboxylating (EC 1.1.1.44)	UxaR	HEX	C		EA	6-phosphogluconate		19497097
TM0439	uxaR	Regulator of pectin and galacturonate utilization, GntR family	UxaR	HEX	C	+	GS			this work, 19307717
TM0440	uxaE	D-tagaturonate epimerase	UxaR	HEX	C		EA	D-tagaturonate		22925190
TM0441	uxuB-II	D-mannonate dehydrogenase (EC 1.1.1.57), NADPH-dependent	UxaR	HEX	C	+	EA	D-mannonate		22925190
TM0442	gntE	Novel D-mannonate-D-gluconate epimerase	UxaR	HEX	C
TM0443	gntK	Gluconokinase (EC 2.7.1.12)	UxaR	HEX	C		EA	D-gluconate		22885293
TM0509	galE	UDP-glucose 4-epimerase (EC 5.1.3.2)	-	GAL	C
TM0688	gap	NAD-dependent glyceraldehyde-3-phosphate dehydrogenase (EC 1.2.1.12)	-	CCM	C		EA	D-glyceraldehyde 3-phosphate		2401296	G3P_THEMA
TM0689	tpi	Triosephosphate isomerase (EC 5.3.1.1)	-	CCM	C	+	EA	D-glyceraldehyde 3-phosphate		7859734	PGKT_THEMA
TM0689	pgk	Phosphoglycerate kinase (EC 2.7.2.3)	-	CCM	C	+	EA	3-phospho-D-glycerate		7859734	PGKT_THEMA
TM0736	manA	Mannose-6-phosphate isomerase (EC 5.3.1.8)	-	MAN	C
TM0752	agu4B	Alpha-glucuronidase (EC 3.2.1.139)	-	HEX	C		EA	glucuronate (pectin)		14646194
TM0767	mmtA	Maltodextrin glycosyltransferase MmtA	-	MAL	C	+	EA	maltose oligosaccharides		9990324
TM0795	TM0795	Hypothetical sugar kinase TM0795, PfkB family	-	-	C
TM0808	chiR	Regulator of chitobiose utilization ChiR, ROK family	ChiR	CHI	C		GS	chitobiose		23209028
TM0809	cbsA	Beta-hexosaminidase (EC 3.2.1.52)	ChiR	CHI	C	+	EA	chitobiose		19914575
TM0810	chiE	Predicted chitobiose ABC transport system, sugar-binding protein	ChiR	CHI	M
TM0811	chiF	Predicted chitobiose ABC transport system, permease protein 1	ChiR	CHI	M
TM0812	chiG	Predicted chitobiose ABC transport system, ATPase component	ChiR	CHI	C
TM0813	nagB	Glucosamine-6-phosphate deaminase [isomerizing], alternative (EC 3.5.99.6)	ChiR	CHI	C	+
TM0814	nagA	N-acetylglucosamine-6-phosphate deacetylase (EC 3.5.1.25)	ChiR	CHI	C	+
TM0828	namK	Novel N-acetylmannosamine kinase	-	-	C	+	EA	N-acetylmannosamine		22885293
TM0877	eno	Enolase (EC 4.2.1.11)	-	CCM	C		EA	2-phospho-D-glycerate		7757011
TM0949	rbsR	Predicted regulator of ribose utilization, LacI family	RbsR	RBS	C
TM0950	TM0950	Hypothetical protein TM0950	RbsR	RBS	C
TM0951	darA	Predicted D-arabinose isomerase	RbsR	RBS	C
TM0952	drlK	Predicted D-ribulose kinase, FGGY family	RbsR	RBS	C	+	EA	glycerol		22885293
TM0953	tktB	Transketolase, C-terminal section (EC 2.2.1.1)	RbsR	RBS	C
TM0954	tktA	Transketolase, N-terminal section (EC 2.2.1.1)	RbsR	RBS	C
TM0955	rbsC	Ribose ABC transport system, permease protein RbsC (TC 3.A.1.2.1)	RbsR	RBS	M				ribose	16237010
TM0956	rbsA	Ribose ABC transport system, ATP-binding protein RbsA (TC 3.A.1.2.1)	RbsR	RBS	C				ribose	16237010
TM0957	TM0957	Hypothetical protein, no COGs	RbsR	RBS	C				ribose	16237010
TM0958	rbsB	Ribose ABC transport system, periplasmic ribose-binding protein RbsB (TC 3.A.1.2.1)	RbsR	RBS	M		BA	ribose	ribose	16461685,16237010
TM0959	rbsD	D-ribose pyranase (EC 5.5.1.n1)	RbsR	RBS	C
TM0960	rbsK	Ribokinase (EC 2.7.1.15)	RbsR	RBS	C	+	EA	D-ribose		22885293
TM1061	TM1061	Putative unsaturated glucuronyl hydrolase	RhaR	RHA	C				rhamnose	16237010
TM1062	gusB	Putative beta-glucuronidase	RhaR	RHA	C				rhamnose	16237010
TM1063	rtpL	Predicted rhamnose oligosaccharide ABC transporter, ATP-binding component 1	RhaR	RHA	C				rhamnose	16237010
TM1064	rtpK	Predicted rhamnose oligosaccharide ABC transporter, ATP-binding component 2	RhaR	RHA	C				rhamnose	16237010
TM1065	rtpG	Predicted rhamnose oligosaccharide ABC transporter, permease component 2	RhaR	RHA	M				rhamnose	16237010
TM1066	rtpF	Predicted rhamnose oligosaccharide ABC transporter, permease component 1	RhaR	RHA	M				rhamnose	16237010
TM1067	rtpE	Predicted rhamnose oligosaccharide ABC transporter, substrate-binding component	RhaR	RHA	M				rhamnose	16237010
TM1068	agu4C	Alpha-glucuronidase (EC 3.2.1.139)	RhaR	RHA	C
TM1069	rhaR	Predicted regulator of rhamnose oligosacchoride utilization, DeoR family	RhaR	RHA	C
TM1070	rhaM	Predicted L-rhamnose mutarotase	RhaR	RHA	C
TM1071	rhaA	Alternative L-rhamnose isomerase (EC 5.3.1.14)	RhaR	RHA	C		EA	L-rhamnose		20809285
TM1072	rhaD	Rhamnulose-1-phosphate aldolase (EC 4.1.2.19)	RhaR	RHA	C
TM1073	rhaB	Rhamnulokinase (EC 2.7.1.5)	RhaR	RHA	C		EA	L-rhamnulose		22885293
TM1074	rhaC	Glycoside hydrolase family 2, sugar binding	RhaR	RHA	C
TM1080	rpi	Ribose 5-phosphate isomerase B (EC 5.3.1.6)	-	CCM	C	+				15162497
TM1120	glpB	Glycerol-3-phosphate ABC transporter, periplasmic binding protein	-	GLP	M
TM1121	glpA	Glycerol-3-phosphate ABC transporter, permease protein	-	GLP	M
TM1122	glpC	Glycerol-3-phosphate ABC transporter, permease protein	-	GLP	M
TM1154	pgl	6-phosphogluconolactonase (EC 3.1.1.31), eukaryotic type	-	CCM	C	+					6PGL_THEMA
TM1155	zwf	Glucose-6-phosphate 1-dehydrogenase (EC 1.1.1.49)	-	CCM	C		EA	glucose-6-phosphate		12435510	G6PD_THEMA
TM1190	galK	Galactokinase (EC 2.7.1.6)	GalR	GAL	C		EA	D-galactose, galactosamine	lactose	22885293	GAL1_THEMA
TM1191	galT	Galactose-1-phosphate uridylyltransferase (EC 2.7.7.10)	GalR	GAL	C				lactose	15231816
TM1192	galA	Alpha-galactosidase (EC 3.2.1.22)	GalR	GAL	C	+	EA	p-nitrophenyl-alpha-D-galactopyranoside	lactose	9741105, 15231816
TM1193	lacZ	Beta-galactosidase (EC 3.2.1.23), LacZ family	GalR	GAL	C				lactose	15231816, 8088532	BGAL_THEMA
TM1194	ltpL	Predicted galactoside ABC transporter, ATP-binding protein 2	GalR	GAL	C				lactose	15231816
TM1195	lacA	Beta-galactosidase (EC 3.2.1.23), LacA family	GalR	GAL	C		HB	beta-D-galactosides	lactose	9757561, 15231816	BGAL_THETH
TM1196	ltpK	Predicted galactoside ABC transporter, ATP-binding protein 1	GalR	GAL	C				lactose	15231816
TM1197	ltpG	Predicted galactoside ABC transporter, permease protein 2	GalR	GAL	M				lactose	15231816
TM1198	ltpF	Predicted galactoside ABC transporter, permease protein 1	GalR	GAL	M				lactose	15231816
TM1199	ltpE	Predicted galactoside ABC transporter, sugar-binding protein	GalR	GAL	M				lactose	15231816
TM1200	galR	Predicted regulator of galactoside utilization, LacI family	GalR	GAL	C				lactose	15231816
TM1201	ganA	Arabinogalactan endo-1,4-beta-galactosidase (EC 3.2.1.89)	GalR	GAL	E	+			lactose	15231816
TM1202	ganG	Galactose oligosaccharide ABC transporter, permease protein 2	GalR	GAL	M				lactose	15231816
TM1203	ganF	Galactose oligosaccharide ABC transporter, permease protein 1	GalR	GAL	M				lactose	15231816
TM1204	ganE	Galactose oligosaccharide ABC transporter, substrate binding protein	GalR	GAL	M		BA	maltotriose (aka malEFG1)	lactose	15743948,15231816
TM1218	celR	Predicted regulator of cellobiose and glucan utilization, LacI family	CelR	CEL	C
TM1219	celL	Predicted cellobiose ABC transport system, ATP-binding protein 2	CelR	CEL	C				barley, glucomannan	16237010
TM1220	celK	Predicted cellobiose ABC transport system, ATP-binding protein 1	CelR	CEL	C				barley, glucomannan	16237010
TM1221	celG	Predicted cellobiose ABC transport system, permease protein 2	CelR	CEL	M				barley, glucomannan	16237010
TM1222	celF	Predicted cellobiose ABC transport system, permease protein 1	CelR	CEL	M				barley, glucomannan	16237010
TM1223	celE	Predicted cellobiose ABC transport system, sugar-binding protein	CelR	CEL	M	+	BA	mannobiose (weak binding)	barley, glucomannan	16461685,16237010
TM1224	manR	Mannose-responsive regulator of mannose and mannoside utilization, ROK family	ManR	MAN	C	+	GS	mannose	mannan	23209028
TM1225	manC	Predicted mannobiose phosphorylase	ManR	MAN	C	+
TM1226	manD	Mannoside ABC transport system, sugar-binding protein	ManR	MAN	M		BA	mannotriose, mannotetraose	mannan	16461685, 22247137
TM1227	manB	Endo-1,4-beta-mannosidase	ManR	MAN	E				mannan
TM1228	ugtR	Predicted sugar catabolic transcriptional regulator UgtR, RpiR family	UgtR	HSU1	C
TM1229	TM1229	Glycosyl transferase, family 2	UgtR	HSU1	C
TM1230	TM1230	Glycosyl transferase group 1	UgtR	HSU1	C
TM1231	TM1231	Alpha-mannosidase-related protein, family 38	UgtR	HSU1	C
TM1232	ugtK	Hypothetical sugar ABC transporter, ATP-binding UgtK	UgtR	HSU1	C
TM1233	ugtG	Hypothetical sugar ABC transporter, membrane protein UgtG	UgtR	HSU1	M
TM1234	ugtF	Hypothetical sugar ABC transporter, membrane protein UgtF	UgtR	HSU1	M
TM1235	ugtE	Hypothetical sugar ABC transporter, solute-binding protein UgtE	UgtR	HSU1	M
TM1280	bglK	Novel glucosamine kinase, PF00869 family	-	-	C		EA	glucosamine		22885293
TM1281	bglT	6-phospho-beta-glucosidase BglT (EC 3. 2.1.86)	-	-	C	+	EA	6-phospho-beta-D-glucosyl-(1,4)-D-glucose		15670594	BGLT_THEMA
TM1374	gpm	Phosphoglycerate mutase (EC 5.4.2.1)	-	CCM	C
TM1385	pgi	Glucose-6-phosphate isomerase (EC 5.3.1.9)	-	CCM	C	+
TM1414	bfrA	Beta-fructosidase BfrA	-	FRU	C	+	EA	sucrose, raffinose, inulin, levan		9720201	BFRA_THEMA
TM1429	glpF	Glycerol uptake facilitator protein	-	GLP	M
TM1430	glpK	Glycerol kinase (EC 2.7.1.30)	-	GLP	C		EA	glycerol		22885293
TM1431	glpP	Glycerol uptake operon antiterminator regulatory protein	-	GLP	C
TM1432	glpZ	Glycerol-3-phosphate dehydrogenase (EC 1.1.5.3)	-	GLP	C
TM1469	glk	Glucokinase (EC 2.7.1.2)	-	CCM	C		EA	glucose, mannose, N-acetylglucosamine, glucosamine		14553940; 22885293
TM1524	cel12A	Cytoplasmic endo-1,4-beta-glucanase (EC 3.2.1.4)	CelR	CEL	C		EA	barley beta-glucan, CM-cellulose		8828221
TM1525	cel12B	Extracellular endo-1,4-beta-glucanase (EC 3.2.1.4)	CelR	CEL	E		EA	barley beta-glucan, CM-cellulose		8828221
TM1585	gckA	D-glycerate 2-kinase (EC 2.7.1.-)	-	CCM	C	+	EA	glycerate		18156253
TM1624	man2	Beta-mannosidase Man2	-	MAN	C
TM1650	amyB	Intracellular alpha-amylase (EC 3.2.1.1)	-	MAL	C		EA	pullulan, amylopectin and glycogen		19834705
TM1667	xylA	Xylose isomerase (EC 5.3.1.5)	XylR	XYL	C		EA	xylose		14560054	XYLA_THENE
TM1668	TM1668	Hypothetical protein, DUF192 family	XylR	XYL	C
TM1718	rpe	Ribulose-phosphate 3-epimerase (EC 5.1.3.1)	-	CCM	C	+
TM1746	mtpE	Beta-mannan induced hypothetical ABC transporter, periplasmic oligopeptide-binding protein	ManR	MAN	M				mannan	16237010, 22247137
TM1747	mtpF	Beta-mannan nduced hypothetical ABC transporter, permease protein 1	ManR	MAN	M				mannan	16237010, 22247137
TM1748	mtpG	Beta-mannan induced hypothetical ABC transporter, permease protein 2	ManR	MAN	M				mannan	16237010, 22247137
TM1749	mtpK	Beta-mannan induced hypothetical ABC transporter, ATP-binding protein 1	ManR	MAN	C				mannan	16237010, 22247137
TM1750	mtpL	Beta-mannan induced hypothetical ABC transporter, ATP-binding protein 2	ManR	MAN	C				mannan	16237010, 22247137
TM1751	cel5A	Endoglucanase (EC 3.2.1.4)	ManR	MAN	C				mannan	16237010, 22247142
TM1752	cel5B	Endo-mannanase (EC 3.2.1.78)	ManR	MAN	C	+			mannan	16237010, 22247143
TM1762	tkt	Transketolase (EC 2.2.1.1)	-	CCM	C
TM1774	gpm2	2,3-bisphosphoglycerate-independent phosphoglycerate mutase, archaeal type (EC 5.4.2.1)	-	CCM	C						APGM_THEMA
TM1834	aglA	Maltodextrin glucosidase (EC 3.2.1.20)	-	MAL	C		EA	maltose, small maltooligosaccharides		12062450	AGLA_THEMA
TM1835	aglB	Neopullulanase (EC 3.2.1.135)	-	MAL	C
TM1836	malG	Maltose/maltodextrin ABC transporter, permease protein MalG	-	MAL	M				maltose, maltotriose, trehalose	16237010
TM1837	malF	Maltose/maltodextrin ABC transporter, permease protein MalF	-	MAL	M				maltose, maltotriose, trehalose	16237010
TM1839	malE	Maltose/maltodextrin ABC transporter, substrate binding periplasmic protein MalE	-	MAL	M		BA	maltose, maltotriose, trehalose	maltose, maltotriose, trehalose	15743948,16237010
TM1840	amyA	Alpha-1,4-amylase / Alpha-1,6-pullulanase	-	MAL	E		EA	starch, amylose, amylopectin, glycogen		9006052
TM1841	TM1841	hypothetical carbohydrtae binding protein	-	MAL	E
TM1842	TM1842	hypothetical outer membrane protein	-	MAL	E
TM1843	TM1843	hypothetical outer membrane protein	-	MAL	E
TM1844	TM1844	glycoside hydrolase family 13 protein	-	MAL	E
TM1845	pulA	Pullulanase (EC 3.2.1.41)	-	MAL	E		EA	pullulan, amylopectin and glycogen		9453151	PULA_THEMA
TM1846	TM1846	Beta transducin-related protein	-	MAL	C
TM1847	gluR	Regulator of glucose and trehalose utilization, ROK family	GluR	GLU	C		GS	glucose		23209028
Tmari_1856	gluK	Glucose ABC transporter, ATP-binding component	GluR	GLU	C				glucose	22247137
Tmari_1857	gluF	Glucose ABC transporter, permease component	GluR	GLU	M				glucose	22247137
Tmari_1858	gluE	Glucose ABC transporter, substrate-binding component	GluR	GLU	M		BA	glucose, xylose	glucose	21764944, 22247137
Tmari_1859	treG	Trehalose ABC transporter, permease component 2	GluR, TreR	TRE	M				glucose	22247137
Tmari_1860	treF	Trehalose ABC transporter, permease component 1	GluR, TreR	TRE	M				glucose	22247137
Tmari_1861	treE	Trehalose ABC transporter, substrate-binding component	GluR, TreR	TRE	M		BA	trehalose, sucrose	glucose	21764944, 22247137
Tmari_1862	bglA	Beta-glucosidase A (EC 3.2.1.21)	CelR	CEL	C	+	EA	beta-D-glucosides		8277941, 10960102	BGLA_THEMA
TM1848	cbpA	Cellobiose phosphorylase (EC 2.4.1.-)	CelR	CEL	C		EA	cellotetraose, cellobiose		10960102	BGLA_THENN
TM1851	mnnA	Alpha-mannosidase (EC 3.2.1.24)	UgpR	HSU3	C		EA	p-nitrophenyl-alpha-D-mannopyranoside		12801516
TM1852	TM1852	Predicted glycosylase, COG2152	UgpR	HSU3	C
TM1853	ugpG	Predicted alpha-mannoside ABC transporter, permease protein 2	UgpR	HSU3	M
TM1854	ugpF	Predicted alpha-mannoside ABC transporter, permease protein 1	UgpR	HSU3	M
TM1855	ugpE	Predicted alpha-mannoside ABC transporter, substrate binding protein	UgpR	HSU3	M
TM1856	ugpR	Predicted regulator of alpha-mannoside utilization, LacI family	UgpR	HSU3	C
Total 241 genes in T.maritima			181 (75%) in regulons			36	80
*Localization of protein: C, cytoplasmic; M, integral membrane; E, extracytoplasmic.
**Experimental evidences: EA, enzymatic assay; BA, binding assay; GS, gel shift DNA-binding assay; HB, homology based inferece (from other phyla)
*** Upregulation of gene when T. maritima was grown on a particular carbon source (microarray data from previous studies)
Color code: Regulators, Transporters, Enzymes and miscelaneous proteins
Additional sugar catabolic genes in the reconstructed regulons in other Thermotoga spp that lack orthologs in T.maritima
CTN_0660	bglX	Predicted beta-glucoside-regulated ABC transport system, sugar binding component, COG1653	BglR	CEL	M
CTN_0661	bglY	Predicted beta-glucoside-regulated ABC transport system, permease component 1, COG1175	BglR	CEL	M
CTN_0662	bglZ	Predicted beta-glucoside-regulated ABC transport system, permease component 2, COG0395	BglR	CEL	M
CTN_1302	xynA3	Endo-1,4-beta-xylanase C precursor (EC 3.2.1.8)	XylR	XYL	C
CTN_1372	galX	Predicted galactoside ABC transporter type II, sugar-binding protein	GalR	GAL	M
CTN_1373	galY	Predicted galactoside ABC transporter type II, permease protein 1	GalR	GAL	M
CTN_1374	galZ	Predicted galactoside ABC transporter type II, permease protein 2	GalR	GAL	M
THA_1060	chiX	Predicted chitobiose ABC transport system II, sugar-binding protein	ChiR	CHI	M
THA_1061	chiY	Predicted chitobiose ABC transport system II, permease protein 1	ChiR	CHI	M
THA_1062	chiZ	Predicted chitobiose ABC transport system, permease protein 2	ChiR	CHI	M
Tlet_1149	araI	Predicted arabinose isomerase	AraR	ARA	C
CTN_0781	amyE	Extracellular alpha-amylase precursor	TreR	TRE	E
Tlet_1842	treZ	Predicted trehalose ABC transporter, permease component 2, Archaea-type	TreR	TRE	M
Tlet_1843	treY	Predicted trehalose ABC transporter, permease component 1, Archaea-type	TreR	TRE	M
Tlet_1844	treX	Predicted trehalose ABC transporter, substrate-binding component, Archaea-type	TreR	TRE	M
Tpet_0633	abfA2	Alpha-N-arabinofuranosidase II (EC 3.2.1.55)	AraR	ARA	C
Tpet_0634	araZ	Predicted arabinoside ABC transporter 2, permease component 2	AraR	ARA	M
Tpet_0635	araY	Predicted arabinoside ABC transporter 2, permease component 1	AraR	ARA	M
Tpet_0636	araX	Predicted arabinoside ABC transporter 2, periplasmic sugar-binding protein	AraR	ARA	M
TRQ2_0637	ptsI	Phosphoenolpyruvate-protein phosphotransferase of PTS system (EC 2.7.3.9)	FruR	FRU	M
TRQ2_0638	ptsH	Phosphotransferase system, phosphocarrier protein HPr	FruR	FRU	M
TRQ2_0639	fruA	PTS system, fructose-specific IIB component (EC 2.7.1.69) / PTS system, fructose-specific IIC component (EC 2.7.1.69)	FruR	FRU	M
TRQ2_0640	fruB	PTS system, fructose-specific IIA component (EC 2.7.1.69)	FruR	FRU	M
TRQ2_0641	fruK	1-phosphofructokinase (EC 2.7.1.56)	FruR	FRU	C
TRQ2_0642	fruR	Predicted regulator of fructose utilization, DeoR family	FruR	FRU	C
Pmob_0826	lacG	Predicted lactose ABC transporter, permease protein 2	GalR	GAL	M
Pmob_0827	lacF	Predicted lactose ABC transporter, permease protein 1	GalR	GAL	M
Pmob_0828	lacE	Predicted lactose ABC transporter, substrate binding protein	GalR	GAL	M
CTN_0237	uxaP	Predicted galacturonate TRAP transporter, substrate binding subuni	UxaR	HEX	M
CTN_0236	uxaQ	Predicted galacturonate TRAP transporter, small permease subunit	UxaR	HEX	M
CTN_0235	uxaM	Predicted galacturonate TRAP transporter, large permease subunit	UxaR	HEX	M
CTN_0240	uxaX	Predicted sugar ABC transporter, substrate binding protein	UxaR	HEX	M
CTN_0239	uxaY	Predicted sugar ABC transporter, permease protein	UxaR	HEX	M
CTN_0238	uxaZ	Predicted sugar ABC transporter, ATP-binding protein	UxaR	HEX	M

## Sheet: sugar SSs
Subsystem	Subset	PubSEED update
Chitin and N-acetylglucosamine utilization	CHI	2011-04-09
Beta-Glucoside Metabolism	CEL	2011-04-21
Xylose utilization	XYL	2011-04-18
Xyloglucan utilization	GLO	2011-04-21
Lactose and Galactose Uptake and Utilization	GAL	2011-04-21
Maltose and Maltodextrin Utilization	MAL	2011-04-25
Ribitol, Xylitol, Arabitol, Mannitol and Sorbitol utilization	POL	2011-04-21
Trehalose Uptake and Utilization	TRE	2011-04-19
D-Galacturonate and D-Glucuronate Utilization	HEX	2011-04-21
D-ribose utilization	RBS	2011-04-25
Fructose utilization	FRU	2011-04-25
L-Arabinose utilization	ARA	2011-04-25
L-rhamnose utilization	RHA
Mannose Metabolism	MAN
Inositol utilization	INO	2011-04-08
Glycerol and Glycerol-3-phosphate Uptake and Utilization	GLP	40658
Unknown pentose utilization	UNK	2011-04-21
Pentose phosphate pathway	CCM	2011-04-25
Glycolysis and Gluconeogenesis	CCM	2011-04-25
